# Supplementary material for: Association of Manganese Biomarker Concentrations with Blood Pressure and Kidney Parameters among Healthy Adolescents: NHANES 2013–2018
Source: Children (Basel). 2021 Sep 25;8(10):846. doi: 10.3390/children8100846 (PMC8534392; doi:10.3390/children8100846)
Supplement: Supplementary file 1 [file children-08-00846-s001.zip]

Archive with 1 entries (1 files):
- children-1340702-supplementary.pdf
